# Supplementary material for: Maternal Body Mass Index, Gestational Weight Gain, and Risk of Cancer in Offspring: A Systematic Review and Meta-Analysis
Source: Nutrients. 2023 Mar 25;15(7):1601. doi: 10.3390/nu15071601 (PMC10096488; doi:10.3390/nu15071601)
Supplement: Supplementary file 1 [file nutrients-15-01601-s001.zip]

Archive with 1 entries (1 files):
- nutrients-2268579-supplementary.pdf
